# Supplementary material for: The Association Between Respiratory Viruses and Asthma Exacerbation in Children Visiting Pediatric Emergency Department: A Retrospective Cohort Study
Source: J Clin Med. 2025 Feb 16;14(4):1311. doi: 10.3390/jcm14041311 (PMC11856561; doi:10.3390/jcm14041311)
Supplement: Supplementary file 1 [file jcm-14-01311-s001.zip]

Archive with 1 entries (1 files):
- jcm-3382647-supplementary.pdf
